# Supplementary material for: Variation in Accelerometer-Derived Instantaneous Acceleration Distribution Curves of Elite Male Soccer Players According to Playing Position: A Pilot Study
Source: Sports (Basel). 2024 Sep 23;12(9):263. doi: 10.3390/sports12090263 (PMC11436242; doi:10.3390/sports12090263)
Supplement: Supplementary file 1 [file sports-12-00263-s001.zip]

Archive with 1 entries (1 files):
- sports-3120947-supplementary.pdf
